# Supplementary material for: Effects of Diastolic Blood Pressure on Brain Structures and Cognitive Functions in Middle and Old Ages: Longitudinal Analyses
Source: Nutrients. 2022 Jun 14;14(12):2464. doi: 10.3390/nu14122464 (PMC9229545; doi:10.3390/nu14122464)
Supplement: Supplementary file 1 [file nutrients-14-02464-s001.zip]

Archive with 1 entries (1 files):
- nutrients-1710539-supplementary.pdf
